# Supplementary material for: Genetic Complexity of CC5 Staphylococcus aureus Isolates Associated with Sternal Bursitis in Chickens: Antimicrobial Resistance, Virulence, Plasmids, and Biofilm Formation
Source: Pathogens. 2024 Jun 20;13(6):519. doi: 10.3390/pathogens13060519 (PMC11206601; doi:10.3390/pathogens13060519)
Supplement: Supplementary file 1 [file pathogens-13-00519-s001.zip]

Archive with 1 entries (1 files):
- pathogens-3022197-supplementary.pdf
